# Supplementary material for: A synthetic cell-free 36-enzyme reaction system for vitamin B12 production
Source: Nat Commun. 2023 Aug 24;14:5177. doi: 10.1038/s41467-023-40932-4 (PMC10449867; doi:10.1038/s41467-023-40932-4)
Supplement: Supplementary file 4 — Source Data [file 41467_2023_40932_MOESM4_ESM.xlsx]

## Sheet: Figure2
Dataset 2 The standard Gibbs free energy change in each step of the whole AdoCbl synthesis pathway.
Reaction steps	ΔG'0 (kcal/mol)
	Original pathway	Regeneration module coupled pathway
1	0	0
2	-98.8	-98.8
3	-127.1	-127.1
4	-140.3	-140.3
5	-160.8	-180.16
6	-180.6	-209.64
7	-286.3	-310.24
8	-352.6	-386.22
9	-396.2	-439.5
10	-428.5	-481.48
11	-410.6	-463.58
12	-446.6	-518.94
13	-397.4	-469.74
14	-398	-478.54
15	-390	-470.54
16	-400.2	-478.19
17	-341.2	-527.99
18	-349.8	-552.99
19	-376.2	-579.39
20	-479.5	-678.543
21	-483.1	-682.143
22	-486.8	-685.843
Graphs plotted in OriginPro 9.1

## Sheet: Figure3b
Dataset 3. Dead-end by-product uroporphyrin III in the precursor module.
b. LC-MS detection of uroporphyrinogen III and uroporphyrin III
LC-MS detection of uroporphyrinogen III
LC-MS detection of uroporphyrin III

## Sheet: Figure4a-c
Dataset 4. Cell-free synthesis in HBA module.
a. Identify the synthetic HBA by LC-MS.											b. Synthesis of HBA by different crude enzymes mixture.										c. Optimization the cascade reactions in precursor module by introduce the MetK and MtnN.
												Biological replicate			Plotted							Biological replicate			Plotted
												HBA (mg/L)			Mean	SD	SEM	P-value	t test (t)		SAM (mM)	SAM-Precorrin2 (μM)			Mean	SD	SEM
											HBA1	4.83381	6.88608	6.60685	6.109	1.113	0.6426				0.05	3.65624	2.85784	3.1409	3.21833	0.404796	0.233709
											HBA2	8.39578	8.31143	9.41713	8.708	0.6155	0.3553	0.0024	3.54		0.1	3.76613	4.18166	3.38642	3.77807	0.397755	0.229644
											HBA3	3.92369	2.10087	4.14941	3.391	1.123	0.6485	0.0409	2.977		0.2	5.29333	4.81279	7.64799	5.91804	1.51733	0.876029
											HBA4	8.43317	7.80578	7.81185	8.017	0.3605	0.2081	0.0476	2.825		0.5	8.36858	9.64638	11.4202	9.81174	1.53254	0.884812
																					1	12.9773	12.3768	12.9023	12.7521	0.327163	0.188888
																					3	15.0403	17.5471	16.3936	16.327	1.25475	0.724428
																					5	21.2898	24.5277	25.6773	23.8316	2.27507	1.31351
																					7.5	26.4706	25.4676	22.4903	24.8095	2.07013	1.19519
																					10	22.7521	25.1405	26.7317	24.8748	2.00307	1.15647
																					12.5	25.6537	24.5689	21.873	24.0319	1.9467	1.12393
																					15	22.3019	25.5021	25.8493	24.5511	1.95561	1.12907
																					20	24.5686	22.2917	19.7578	22.206	2.40654	1.38942
																						Biological replicate			Plotted
																					L-Met (mM)	L-Met-Precorrin2 (μM)			Mean	SD	SEM	P-value	t test (t)
																					0.05	4.38811	4.21782	13.354	7.31997	5.22629	3.0174	0.2468	1.355
																					0.1	11.0481	26.3471	28.4045	21.9332	9.48276	5.47488	0.0296	3.313
																					0.2	43.2616	44.8219	48.7663	45.6166	2.83709	1.638	< 0.0001	221.37
																					0.5	44.3801	48.7341	53.0145	48.7096	4.31729	2.49259	0.0001	14.71
																					1	44.7667	47.7215	48.5638	47.0173	1.99411	1.1513	< 0.0001	29.37
																					3	40.9373	44.334	45.4939	43.5884	2.36802	1.36718	< 0.0001	17.62
																					5	44.7437	42.1432	53.3689	46.7519	5.87615	3.3926	0.0032	6.3
																					7.5	43.4227	43.2846	48.0345	44.914	2.70337	1.56079	0.0005	10.23
																					10	42.0834	42.1708	43.6482	42.6341	0.879333	0.507683	0.0001	14.06
																					12.5	37.7109	43.3169	44.1545	41.7274	3.50354	2.02277	0.0016	7.647
																					15	42.0465	41.2871	42.3641	41.8993	0.553399	0.319505	0.0001	14.78
																					20	41.2917	39.6026	42.5114	41.1352	1.46072	0.843347	0.0003	11.65
											Graphs plotted in Prism version 9.0.0

## Sheet: Figure5a-c
Dataset 5. Optimization of the HBA synthetic module.
a. Buffer screening of the HBA synthetic module.								b. Evaluating the optimization of sources of SAM module and reaction buffer.									c. Influence of substrate addition mode in the optimized HBA reaction system.
	Biological replicate			Plotted					Biological replicate			Plotted						Biological replicate			Plotted
pH	Tris-HCl			Mean	SD	SEM			Ori			Mean	SD	SEM				Titer (mg/L)			Mean	SD	SEM	P-value	t test (t)
7.2	2.80548	3.00997	2.65072	2.82206	0.180195	0.104036		pH 7.6	2.22064	2.34518	1.99033	2.18538	0.180035	0.103943			One-pot	8.82401	11.4191	10.4447	10.23	1.311	0.7568
7.4	3.27755	3.23519	3.31541	3.27605	0.0401334	0.0231711		pH 8.0	2.4012	1.40826	2.18733	1.99893	0.522591	0.301718			Fed-batch	10.3057	10.4635	12.0965	10.96	0.9915	0.5725	0.4869	0.765
7.6	3.09936	2.86827	3.31911	3.09558	0.225443	0.130159
7.8	2.31344	2.7583	3.84912	2.97362	0.790156	0.456197			Biological replicate			Plotted
8	3.64211	4.16272	4.06682	3.95722	0.277069	0.159966			Met+MtnN			Mean	SD	SEM	P-value	t test (t)
								pH 7.6	4.10376	4.31077	2.9292	3.78124	0.745117	0.430194	0.0226	3.606
	Biological replicate			Plotted				pH 8.0	9.82497	7.88792	8.26688	8.65992	1.0266	0.592708	0.0006	10.02
pH	Hepes-NaOH			Mean	SD	SEM
7.2	3.62149	3.80725	3.31541	3.58138	0.248358	0.143389
7.4	3.84691	4.28789	5.09901	4.41127	0.635106	0.366679
7.6	5.48087	5.812	5.3363	5.54306	0.243872	0.140799
7.8	5.3155	5.58913	6.49726	5.80063	0.618614	0.357157
8	5.59542	4.50326	6.90188	5.66685	1.2009	0.693342
Graphs plotted in Prism version 9.0.0

## Sheet: Figure6b-f
Dataset 6. Reactions in the AdoCby module.
b. Schematic diagram of reaction catalyzed by hydrogenobyrinate a,c-diamide synthase and corresponding UPLC-MS detection.													c, Screening of eight hydrogenobyrinate a,c- diamide synthases from different organisms.									d. Chromatogram of the screened hydrogenobyrinate a,c-diamide synthases reaction.									e. Upper graph, detecting the CBAD reduction catalyzed by CobR.																	f, UPLC-MS detection of synthetic adenosylcobyrinate a,c-diamide and AdoCby.
														Biological replicate			Plotted															Biological replicate			Plotted
														HBAD (mg/L)			Mean	SD	SEM													FMN (mM)			Mean	SD	SEM	P-value	t test (t)
													Control																		Control	-0.01017	0.001808	0.008359	-1e-06	0.009396	0.005425
													RsCobB	0.359666	0.259478	0.536964	0.385369	0.140517	0.0811277												CobR	0.002935	0.024577	0.030054	0.01919	0.01434	0.008279	0.1246	1.939
													SmCobB	0.383624	0.403226	0.58455	0.457133	0.11078	0.0639591												CobR-CobA	0.020722	0.039989	0.03623	0.03231	0.01021	0.005897	0.0157	4.033
													RcCobB	1.62508	1.65558	1.29216	1.52427	0.201593	0.11639
													StCbiA	0.303038	0.541908	0.33353	0.392825	0.130006	0.0750592
													PdCobB	0.320462	0.296504	0.536346	0.384437	0.132101	0.0762686												e, Lower graph, Stop-flow detection in AdoCby synthetic module.
													BaCbiA	0.551178	0.318284	0.350954	0.406805	0.126093	0.0727998
													MejCbiA	0.324818	0.309572	0.54129	0.391893	0.129606	0.0748279													Biological replicate											Plotted
													BmCobB	0.390158	0.401048	0.585786	0.458997	0.109937	0.0634722													ATP (mM)											Mean	SD	SEM	P-value	t test (t)
																															CobR-CobA	0.016276	0.061646	0.044167	0.081573	0.06289	0.056917	0.055657	0.05482	0.041415	0.054991	0.032116	0.05113	0.01726	0.005203
														Biological replicate			Plotted														CobR-CobA-CbiP	0.114324	0.178711	0.177493	0.179666	0.169679	0.170425	0.14434	0.155061	0.128332	0.13129	0.118831	0.1517	0.02521	0.007602	<0.0001	10.91
														HBA (mg/L)			Mean	SD	SEM
													Control	2.91028	3.43135	3.64723	3.32962	0.378861	0.218736													Biological replicate			Plotted					Biological replicate			Plotted
													RsCobB	1.97563	3.18446	3.33215	2.83075	0.744228	0.42968													Phosphate (mM)			Mean	SD	SEM	P-value	t test (t)	Triphosphate (mM)			Mean	SD	SEM	P-value	t test (t)
													SmCobB	1.57606	1.73729	2.29032	1.86789	0.374613	0.216283												CobR-CobA				0	0	0			0.486125	0.402086	0.445606	0.4446	0.04152	0.02397
													RcCobB																		CobR-CobA-CbiP	1.17293	0.865722	1.02083	1.02	0.1531	0.08839	0.0003	11.54	0.701508	0.163023	0.427766	0.4308	0.2707	0.1563	0.9345	0.08752
													StCbiA	1.92889	1.69523	2.42957	2.0179	0.375175	0.216607
													PdCobB	1.78402	1.7186	2.37513	1.95925	0.361645	0.208796
													BaCbiA	1.78636	2.11349	2.55312	2.15099	0.384753	0.222137
													MejCbiA	1.65784	1.57606	2.25472	1.82954	0.370481	0.213898
													BmCobB	2.56882	1.98731	1.94759	2.16791	0.347772	0.200786
													Graphs plotted in Prism version 9.0.0

## Sheet: Figure8a-b
Dataset 8. Synthesis of AdoCbl in vitro.
a, Titer and productivity of the cell-free reaction system from 5-ALA to AdoCbl during optimization.									b, Titer and productivity of the cell-free reaction system from HBA to AdoCbl during optimization.
	Biological replicate			Plotted						Biological replicate			Plotted
Exp groups	Titer (μg/L)			Mean	SD	SEM			Exp groups	Titer (μg/L)			Mean	SD	SEM
1	1.18258	0.985484	1.37968	1.18258	0.197097	0.113794			1	114.367	144.254	22.0049	93.5422	63.7298	36.7944
2	3.19957	2.63287	3.76627	3.19957	0.566698	0.327183			2	387.829	328.412	339.215	351.819	31.65	18.2731
3	13.5253	16.7069	13.5253	14.5858	1.83687	1.06052			3	5530.74	5045.3	4883.49	5153.17	336.839	194.474
4	17.1815	17.7846	16.7794	17.2485	0.505955	0.292113			4	5976.56	5724.35	5635.23	5778.71	177.04	102.214
5	26.2515	31.9076	33.3217	30.4936	3.74116	2.15996
6	235.71	241.87	223.388	233.656	9.41057	5.4332
7	405.486	298.151	369.708	357.782	54.652	31.5534				Biological replicate			Plotted
8	432.32	477.042	342.874	417.412	68.3151	39.4417			Exp groups	Productivity (μg/L/h)			Mean	SD	SEM
									1	9.53062	12.0212	1.83374	7.79518	5.31082	3.0662
	Biological replicate			Plotted					2	22.8135	19.3184	19.9538	20.6952	1.86177	1.07489
Exp groups	Productivity (μg/L/h)			Mean	SD	SEM			3	325.337	296.782	287.264	303.128	19.814	11.4396
1	0.059129	0.049274	0.068984	0.059129	0.009855	0.00568979			4	426.897	408.882	402.517	412.765	12.6458	7.30103
2	0.639914	0.526575	0.753254	0.639914	0.11334	0.0654366
3	1.12711	1.39224	1.12711	1.21548	0.153073	0.0883767
4	1.43179	1.48205	1.39829	1.43738	0.0421628	0.0243427
5	2.18763	2.65897	2.77681	2.54113	0.311764	0.179997
6	7.60354	7.80227	7.20607	7.53729	0.303567	0.175265
7	13.9823	10.2811	12.7485	12.3373	1.88455	1.08805
8	14.9076	16.4497	11.8232	14.3935	2.35569	1.36006
Graphs plotted in Prism version 9.0.0

## Sheet: FigureS1a-d
Dataset S1. Discovery and solution of the accumulated dead-end by-product uroporphyrin III in the precursor module.
a. Absorption spectrum of the initial HBA reactant.													b. Spontaneous oxidation of uroporphyrinogen III.										c and d. Titration of β-mercaptoethanol (2-ME) in precursor module.
	Biological replicate		Plotted			Biological replicate		Plotted					Wave length (nM)	Time (h)
Wavelength (nM)	Control		Mean	SD	SEM	HBA		Mean	SD	SEM				0	1	2	3	4	5	6	7				Biological replicate			Plotted
300	0.978	0.874	0.926	0.0735391	0.052	0.985	0.889	0.937	0.0678823	0.048			300	0.73	0.923	1.017	1.063	1.082	1.091	1.089	1.079		c	2-ME (% v/v)	Uroporphyrinogen III (μM)			Mean	SD	SEM	P-value	t test (t)
305	0.704	0.624	0.664	0.0565685	0.04	0.678	0.605	0.6415	0.0516188	0.0365			305	0.574	0.748	0.836	0.877	0.895	0.901	0.899	0.889			0.2	11.5305	12.0704	12.6641	12.09	0.567	0.3274	0.0002	13.7
310	0.521	0.456	0.4885	0.0459619	0.0325	0.497	0.452	0.4745	0.0318198	0.0225			310	0.461	0.616	0.697	0.735	0.75	0.754	0.751	0.742			0.5	7.6329	7.77742	7.68337	7.698	0.07335	0.04235	<0.0001	31.41
315	0.458	0.399	0.4285	0.0417193	0.0295	0.446	0.407	0.4265	0.0275772	0.0195			315	0.384	0.525	0.602	0.637	0.651	0.654	0.65	0.641			0.8	6.38526	6.76289	6.37219	6.507	0.2219	0.1281	<0.0001	32.9
320	0.31	0.27	0.29	0.0282843	0.02	0.341	0.319	0.33	0.0155563	0.011			320	0.333	0.467	0.543	0.578	0.591	0.593	0.588	0.579			1	5.55229	5.78032	5.96042	5.764	0.2045	0.1181	<0.0001	35.24
325	0.259	0.226	0.2425	0.0233345	0.0165	0.302	0.286	0.294	0.0113137	0.008			325	0.302	0.434	0.513	0.548	0.562	0.564	0.558	0.549			2	3.6939	3.3199	3.27814	3.431	0.2289	0.1322	<0.0001	41.11
330	0.227	0.197	0.212	0.0212132	0.015	0.273	0.26	0.2665	0.00919239	0.0065			330	0.282	0.417	0.498	0.535	0.549	0.551	0.545	0.535			5	0.882716	0.616921	0.643137	0.7143	0.1465	0.08457	<0.0001	50.41
335	0.206	0.175	0.1905	0.0219203	0.0155	0.25	0.237	0.2435	0.00919239	0.0065			335	0.264	0.401	0.484	0.523	0.538	0.539	0.533	0.522			0	18.4532	18.0933	19.2589	18.6	0.5968	0.3446
340	0.187	0.157	0.172	0.0212132	0.015	0.226	0.212	0.219	0.00989949	0.007			340	0.25	0.393	0.481	0.521	0.536	0.537	0.531	0.52
345	0.172	0.141	0.1565	0.0219203	0.0155	0.212	0.197	0.2045	0.0106066	0.0075			345	0.241	0.4	0.498	0.542	0.558	0.559	0.552	0.54
350	0.163	0.132	0.1475	0.0219203	0.0155	0.207	0.19	0.1985	0.0120208	0.0085			350	0.237	0.416	0.526	0.576	0.594	0.595	0.587	0.574				Biological replicate			Plotted
355	0.153	0.121	0.137	0.0226274	0.016	0.203	0.186	0.1945	0.0120208	0.0085			355	0.234	0.44	0.567	0.625	0.645	0.645	0.637	0.622		d	2-ME (% v/v)	Precorrin-2 (μM)			Mean	SD	SEM	P-value	t test (t)
360	0.14	0.109	0.1245	0.0219203	0.0155	0.202	0.183	0.1925	0.013435	0.0095			360	0.234	0.475	0.626	0.693	0.717	0.717	0.708	0.691			0.2	0.083379	0.091372	0.087427	0.08739	0.003997	0.002307	0.0017	7.469
365	0.128	0.098	0.113	0.0212132	0.015	0.203	0.182	0.1925	0.0148492	0.0105			365	0.238	0.527	0.709	0.791	0.819	0.819	0.808	0.788			0.5	0.137712	0.129431	0.121151	0.1294	0.008281	0.004781	0.0002	12.47
370	0.117	0.088	0.1025	0.0205061	0.0145	0.206	0.183	0.1945	0.0162635	0.0115			370	0.247	0.617	0.852	0.957	0.992	0.992	0.977	0.951			0.8	0.144449	0.165137	0.154803	0.1548	0.01034	0.005972	0.0001	14.32
375	0.099	0.07	0.0845	0.0205061	0.0145	0.216	0.188	0.202	0.019799	0.014			375	0.262	0.721	1.016	1.147	1.191	1.19	1.171	1.138			1	0.176275	0.139333	0.157556	0.1577	0.01847	0.01066	0.0009	8.876
380	0.093	0.065	0.079	0.019799	0.014	0.23	0.199	0.2145	0.0219203	0.0155			380	0.278	0.816	1.163	1.318	1.368	1.366	1.344	1.305			2	0.232558	0.258838	0.245664	0.2457	0.01314	0.007586	<0.0001	22.89
385	0.092	0.064	0.078	0.019799	0.014	0.247	0.213	0.23	0.0240416	0.017			385	0.307	0.957	1.375	1.559	1.619	1.617	1.588	1.54			5	0.012613	0.013756	0.013134	0.01317	0.0005722	0.0003304	<0.0001	15.77
390	0.09	0.062	0.076	0.019799	0.014	0.287	0.246	0.2665	0.0289914	0.0205			390	0.359	1.184	1.711	1.939	2.01	2.005	1.971	1.911			0	0.054543	0.059491	0.064673	0.05957	0.005065	0.002925
395	0.088	0.063	0.0755	0.0176777	0.0125	0.323	0.277	0.3	0.0325269	0.023			395	0.399	1.374	2	2.267	2.35	2.345	2.308	2.239
400	0.089	0.065	0.077	0.0169706	0.012	0.337	0.286	0.3115	0.0360624	0.0255			400	0.381	1.324	1.929	2.193	2.278	2.278	2.244	2.185
405	0.093	0.073	0.083	0.0141421	0.01	0.289	0.254	0.2715	0.0247487	0.0175			405	0.295	0.961	1.38	1.567	1.632	1.635	1.61	1.573
410	0.093	0.074	0.0835	0.013435	0.0095	0.236	0.207	0.2215	0.0205061	0.0145			410	0.203	0.586	0.825	0.934	0.973	0.975	0.96	0.939
415	0.087	0.064	0.0755	0.0162635	0.0115	0.165	0.146	0.1555	0.013435	0.0095			415	0.145	0.353	0.48	0.538	0.56	0.56	0.55	0.538
420	0.08	0.053	0.0665	0.0190919	0.0135	0.11	0.098	0.104	0.00848528	0.006			420	0.117	0.232	0.299	0.329	0.34	0.339	0.331	0.324
425	0.076	0.049	0.0625	0.0190919	0.0135	0.096	0.086	0.091	0.00707107	0.005			425	0.105	0.18	0.219	0.236	0.242	0.24	0.234	0.228
430	0.076	0.049	0.0625	0.0190919	0.0135	0.09	0.081	0.0855	0.00636396	0.0045			430	0.101	0.151	0.173	0.182	0.184	0.181	0.176	0.171
435	0.075	0.047	0.061	0.019799	0.014	0.084	0.076	0.08	0.00565685	0.004			435	0.102	0.138	0.149	0.152	0.152	0.148	0.143	0.139
440	0.074	0.046	0.06	0.019799	0.014	0.081	0.074	0.0775	0.00494975	0.0035			440	0.105	0.134	0.138	0.138	0.136	0.131	0.126	0.122
445	0.072	0.046	0.059	0.0183848	0.013	0.08	0.073	0.0765	0.00494975	0.0035			445	0.11	0.135	0.134	0.132	0.128	0.123	0.118	0.113
450	0.072	0.046	0.059	0.0183848	0.013	0.082	0.076	0.079	0.00424264	0.003			450	0.116	0.137	0.134	0.13	0.126	0.12	0.115	0.11
455	0.072	0.046	0.059	0.0183848	0.013	0.086	0.081	0.0835	0.00353553	0.0025			455	0.123	0.142	0.136	0.131	0.126	0.12	0.114	0.109
460	0.071	0.044	0.0575	0.0190919	0.0135	0.09	0.086	0.088	0.00282843	0.002			460	0.134	0.152	0.143	0.136	0.13	0.123	0.116	0.111
465	0.071	0.045	0.058	0.0183848	0.013	0.094	0.09	0.092	0.00282843	0.002			465	0.148	0.166	0.154	0.145	0.137	0.129	0.122	0.116
470	0.071	0.045	0.058	0.0183848	0.013	0.097	0.095	0.096	0.00141421	0.001			470	0.166	0.185	0.169	0.158	0.148	0.139	0.131	0.124
475	0.071	0.045	0.058	0.0183848	0.013	0.103	0.101	0.102	0.00141421	0.001			475	0.183	0.205	0.186	0.173	0.161	0.151	0.142	0.135
480	0.071	0.045	0.058	0.0183848	0.013	0.11	0.111	0.1105	0.000707107	0.0005			480	0.205	0.231	0.209	0.193	0.179	0.167	0.157	0.148
485	0.071	0.045	0.058	0.0183848	0.013	0.12	0.121	0.1205	0.000707107	0.0005			485	0.228	0.256	0.231	0.212	0.196	0.183	0.172	0.162
490	0.069	0.045	0.057	0.0169706	0.012	0.13	0.132	0.131	0.00141421	0.001			490	0.252	0.283	0.253	0.231	0.213	0.199	0.187	0.177
495	0.069	0.045	0.057	0.0169706	0.012	0.138	0.137	0.1375	0.000707107	0.0005			495	0.275	0.313	0.281	0.258	0.239	0.225	0.212	0.202
500	0.069	0.045	0.057	0.0169706	0.012	0.141	0.137	0.139	0.00282843	0.002			500	0.286	0.332	0.303	0.282	0.265	0.251	0.238	0.228
505	0.069	0.045	0.057	0.0169706	0.012	0.135	0.127	0.131	0.00565685	0.004			505	0.269	0.313	0.285	0.266	0.25	0.238	0.227	0.218
510	0.069	0.045	0.057	0.0169706	0.012	0.124	0.114	0.119	0.00707107	0.005			510	0.231	0.263	0.236	0.218	0.205	0.195	0.187	0.18
515	0.068	0.044	0.056	0.0169706	0.012	0.114	0.101	0.1075	0.00919239	0.0065			515	0.186	0.205	0.179	0.164	0.153	0.146	0.14	0.135
520	0.068	0.044	0.056	0.0169706	0.012	0.104	0.091	0.0975	0.00919239	0.0065			520	0.15	0.166	0.147	0.135	0.127	0.121	0.117	0.113
525	0.068	0.044	0.056	0.0169706	0.012	0.098	0.084	0.091	0.00989949	0.007			525	0.119	0.138	0.13	0.124	0.12	0.116	0.111	0.108
530	0.067	0.044	0.0555	0.0162635	0.0115	0.094	0.08	0.087	0.00989949	0.007			530	0.102	0.129	0.132	0.131	0.129	0.126	0.123	0.118
535	0.067	0.044	0.0555	0.0162635	0.0115	0.093	0.079	0.086	0.00989949	0.007			535	0.092	0.134	0.152	0.158	0.159	0.157	0.153	0.148
540	0.067	0.044	0.0555	0.0162635	0.0115	0.089	0.075	0.082	0.00989949	0.007			540	0.083	0.13	0.153	0.163	0.166	0.165	0.161	0.156
545	0.066	0.044	0.055	0.0155563	0.011	0.081	0.069	0.075	0.00848528	0.006			545	0.072	0.105	0.12	0.127	0.129	0.128	0.125	0.122
550	0.066	0.043	0.0545	0.0162635	0.0115	0.074	0.064	0.069	0.00707107	0.005			550	0.066	0.09	0.102	0.106	0.108	0.107	0.105	0.102
555	0.066	0.044	0.055	0.0155563	0.011	0.072	0.063	0.0675	0.00636396	0.0045			555	0.064	0.095	0.111	0.118	0.12	0.119	0.117	0.114
560	0.065	0.043	0.054	0.0155563	0.011	0.069	0.06	0.0645	0.00636396	0.0045			560	0.064	0.102	0.125	0.134	0.138	0.137	0.134	0.13
565	0.065	0.043	0.054	0.0155563	0.011	0.065	0.058	0.0615	0.00494975	0.0035			565	0.061	0.097	0.117	0.126	0.13	0.13	0.127	0.123
570	0.065	0.043	0.054	0.0155563	0.011	0.063	0.056	0.0595	0.00494975	0.0035			570	0.058	0.086	0.101	0.108	0.111	0.111	0.109	0.106
575	0.065	0.043	0.054	0.0155563	0.011	0.059	0.053	0.056	0.00424264	0.003			575	0.054	0.075	0.086	0.09	0.092	0.092	0.09	0.088
580	0.064	0.043	0.0535	0.0148492	0.0105	0.056	0.051	0.0535	0.00353553	0.0025			580	0.052	0.068	0.076	0.079	0.081	0.081	0.079	0.077
585	0.064	0.042	0.053	0.0155563	0.011	0.054	0.049	0.0515	0.00353553	0.0025			585	0.051	0.065	0.071	0.074	0.075	0.075	0.073	0.072
590	0.064	0.042	0.053	0.0155563	0.011	0.052	0.047	0.0495	0.00353553	0.0025			590	0.051	0.063	0.069	0.071	0.072	0.072	0.071	0.069
595	0.064	0.042	0.053	0.0155563	0.011	0.051	0.046	0.0485	0.00353553	0.0025			595	0.05	0.062	0.067	0.069	0.07	0.07	0.069	0.067
600	0.063	0.042	0.0525	0.0148492	0.0105	0.05	0.046	0.048	0.00282843	0.002			600	0.05	0.063	0.07	0.072	0.073	0.073	0.071	0.069
605	0.063	0.042	0.0525	0.0148492	0.0105	0.051	0.046	0.0485	0.00353553	0.0025			605	0.051	0.069	0.078	0.081	0.083	0.083	0.081	0.079
610	0.062	0.042	0.052	0.0141421	0.01	0.051	0.047	0.049	0.00282843	0.002			610	0.052	0.075	0.088	0.093	0.095	0.095	0.093	0.09
615	0.062	0.042	0.052	0.0141421	0.01	0.051	0.047	0.049	0.00282843	0.002			615	0.051	0.073	0.085	0.09	0.092	0.092	0.09	0.088
620	0.062	0.042	0.052	0.0141421	0.01	0.049	0.046	0.0475	0.00212132	0.0015			620	0.05	0.064	0.072	0.074	0.076	0.076	0.074	0.073
625	0.062	0.042	0.052	0.0141421	0.01	0.047	0.044	0.0455	0.00212132	0.0015			625	0.049	0.061	0.066	0.068	0.068	0.068	0.066	0.065
630	0.062	0.042	0.052	0.0141421	0.01	0.047	0.044	0.0455	0.00212132	0.0015			630	0.05	0.064	0.069	0.071	0.071	0.07	0.069	0.067
635	0.061	0.041	0.051	0.0141421	0.01	0.046	0.043	0.0445	0.00212132	0.0015			635	0.052	0.068	0.074	0.076	0.076	0.076	0.074	0.072
640	0.06	0.041	0.0505	0.013435	0.0095	0.046	0.043	0.0445	0.00212132	0.0015			640	0.052	0.067	0.073	0.075	0.075	0.075	0.074	0.072
645	0.06	0.041	0.0505	0.013435	0.0095	0.045	0.042	0.0435	0.00212132	0.0015			645	0.05	0.062	0.066	0.068	0.068	0.068	0.067	0.066
650	0.06	0.041	0.0505	0.013435	0.0095	0.045	0.042	0.0435	0.00212132	0.0015			650	0.047	0.056	0.059	0.06	0.06	0.061	0.06	0.059
655	0.06	0.041	0.0505	0.013435	0.0095	0.045	0.041	0.043	0.00282843	0.002			655	0.045	0.052	0.054	0.054	0.054	0.054	0.053	0.053
660	0.06	0.041	0.0505	0.013435	0.0095	0.045	0.042	0.0435	0.00212132	0.0015			660	0.044	0.05	0.051	0.051	0.051	0.051	0.05	0.049
665	0.059	0.041	0.05	0.0127279	0.009	0.044	0.041	0.0425	0.00212132	0.0015			665	0.044	0.048	0.049	0.049	0.049	0.048	0.047	0.047
670	0.059	0.041	0.05	0.0127279	0.009	0.044	0.042	0.043	0.00141421	0.001			670	0.044	0.048	0.048	0.047	0.047	0.047	0.046	0.046
675	0.059	0.041	0.05	0.0127279	0.009	0.044	0.041	0.0425	0.00212132	0.0015			675	0.043	0.047	0.048	0.047	0.047	0.047	0.046	0.045
680	0.059	0.041	0.05	0.0127279	0.009	0.044	0.041	0.0425	0.00212132	0.0015			680	0.043	0.047	0.048	0.047	0.047	0.047	0.046	0.045
685	0.058	0.041	0.0495	0.0120208	0.0085	0.043	0.041	0.042	0.00141421	0.001			685	0.043	0.048	0.048	0.047	0.047	0.047	0.046	0.045
690	0.058	0.041	0.0495	0.0120208	0.0085	0.044	0.04	0.042	0.00282843	0.002			690	0.044	0.048	0.048	0.048	0.047	0.047	0.046	0.045
695	0.058	0.04	0.049	0.0127279	0.009	0.043	0.04	0.0415	0.00212132	0.0015			695	0.044	0.048	0.049	0.048	0.048	0.047	0.046	0.046
700	0.058	0.041	0.0495	0.0120208	0.0085	0.044	0.04	0.042	0.00282843	0.002			700	0.044	0.049	0.049	0.048	0.048	0.048	0.047	0.046
Graphs plotted in Prism version 9.0.0

## Sheet: FigureS2b-f
Dadaset S2. Relieving SAH feedback inhibition to methyltransferases in the precursor module.
b. Titration of SAM in precursor module reaction								c. Titration of SAH in precursor module reaction								d. Titration of SAM in precursor module reaction with MtnN.								e. Titration of L-Met in precursor module reaction with MetK.								f. Titer in different concentrate of Met input in 2 hours with MtnN and MetK.
	Biological replicate			Plotted					Biological replicate			Plotted					Biological replicate			Plotted					Biological replicate			Plotted					Biological replicate			Plotted
SAM (mM)	Precorrin-2 (μM)			Mean	SD	SEM		SAH (mM)		Precorrin-2 (μM)		Mean	SD	SEM		SAM (mM)	Precorrin-2 (μM)			Mean	SD	SEM		L-Met (mM)	Precorrin-2 (μM)			Mean	SD	SEM		L-Met (mM)	Precorrin-2 (μM)			Mean	SD	SEM
0.05	3.65624	2.85784	3.1409	3.21833	0.404796	0.233709		0.001	5.62141	6.33662	6.5753	6.17778	0.496387	0.286589		0.05	2.8734	3.4516	2.55525	2.96008	0.454421	0.26236		0.05	10.0299	4.98714	12.7839	9.26698	3.95399	2.28283		0.05	4.38811	4.21782	13.354	7.31997	5.22629	3.0174
0.1	3.76613	4.18166	3.38642	3.77807	0.397755	0.229644		0.005	5.58426	5.74581	5.17163	5.50057	0.296094	0.17095		0.1	7.46449	6.32419	4.9975	6.26206	1.23467	0.712836		0.1	17.1345	18.2674	17.2726	17.5582	0.618036	0.356823		0.1	11.0481	26.3471	28.4045	21.9332	9.48276	5.47488
0.2	5.29333	4.81279	7.64799	5.91804	1.51733	0.876029		0.01	4.22711	4.80852	4.95515	4.66359	0.385051	0.222309		0.2	9.86417	5.75577	9.78074	8.46689	2.34827	1.35577		0.2	21.8919	23.7778	24.6989	23.4562	1.43087	0.826112		0.2	43.2616	44.8219	48.7663	45.6166	2.83709	1.638
0.5	8.36858	9.64638	11.4202	9.81174	1.53254	0.884812		0.02	3.88629	3.83482	3.08054	3.60055	0.451074	0.260428		0.5	9.68524	10.8359	11.5907	10.7039	0.959563	0.554004		0.5	32.6568	30.4027	29.8561	30.9719	1.48456	0.857114		0.5	44.3801	48.7341	53.0145	48.7096	4.31729	2.49259
1	12.9773	12.3768	12.9023	12.7521	0.327163	0.188888		0.03	2.79406	3.06609	3.15176	3.00397	0.186763	0.107827		1	17.9348	20.2332	25.5872	21.2518	3.92655	2.26699		1	33.6026	32.1827	34.373	33.3861	1.11107	0.641474		1	44.7667	47.7215	48.5638	47.0173	1.99411	1.1513
3	15.0403	17.5471	16.3936	16.327	1.25475	0.724428		0.04	2.5693	2.49212	2.37989	2.48043	0.0952445	0.0549894		3	54.8194	53.0095	44.7823	50.8704	5.34953	3.08855		3	30.2686	32.4594	32.2909	31.673	1.21913	0.703866		3	40.9373	44.334	45.4939	43.5884	2.36802	1.36718
5	21.2898	24.5277	25.6773	23.8316	2.27507	1.31351		0.05	1.90294	1.86296	1.78212	1.84934	0.0615491	0.0355354		5	46.5699	47.1774	44.7794	46.1756	1.24665	0.719754		5	33.8259	34.4869	30.4332	32.9153	2.17486	1.25566		5	44.7437	42.1432	53.3689	46.7519	5.87615	3.3926
7.5	26.4706	25.4676	22.4903	24.8095	2.07013	1.19519		0.1	1.58738	1.52941	1.55128	1.55602	0.029272	0.0169002		7.5	40.7332	40.8103	38.1431	39.8955	1.51815	0.876503		7.5	35.0248	27.35	31.4607	31.2785	3.84066	2.2174		7.5	43.4227	43.2846	48.0345	44.914	2.70337	1.56079
10	22.7521	25.1405	26.7317	24.8748	2.00307	1.15647		0.2	1.40054	1.42499	1.32762	1.38438	0.0506579	0.0292473		10	42.4442	45.2414	41.4627	43.0494	1.96072	1.13202		10	22.8826	34.7245	31.7202	29.7758	6.15574	3.55402		10	42.0834	42.1708	43.6482	42.6341	0.879333	0.507683
12.5	25.6537	24.5689	21.873	24.0319	1.9467	1.12393		0.5	1.24463	1.31122	1.25225	1.26937	0.0364473	0.0210429		12.5	40.5382	37.1052	40.4467	39.3633	1.95615	1.12938		12.5	31.1	29.6312	29.6599	30.1303	0.83983	0.484876		12.5	37.7109	43.3169	44.1545	41.7274	3.50354	2.02277
15	22.3019	25.5021	25.8493	24.5511	1.95561	1.12907		1	1.29051	1.34891	1.27886	1.30609	0.0375322	0.0216692		15	35.5858	31.3744	33.7292	33.5631	2.1106	1.21855		15	31.7311	29.1053	29.5535	30.13	1.40461	0.81095		15	42.0465	41.2871	42.3641	41.8993	0.553399	0.319505
20	24.5686	22.2917	19.7578	22.206	2.40654	1.38942		3	1.34761	1.35552	1.30906	1.3374	0.0248556	0.0143504		20	25.7143	22.8251	15.1307	21.2234	5.47061	3.15846		20	27.766	27.0629	19.5584	24.7958	4.5493	2.62654		20	41.2917	39.6026	42.5114	41.1352	1.46072	0.843347
	Biological replicate			Plotted					Biological replicate			Plotted					Biological replicate			Plotted					Biological replicate			Plotted					Biological replicate			Plotted
SAM (mM)	Uroporphyrin III (μM)			Mean	SD	SEM		SAH (mM)		Uroporphyrin III (μM)		Mean	SD	SEM		SAM (mM)	Uroporphyrin III (μM)			Mean	SD	SEM		L-Met (mM)	Uroporphyrin III (μM)			Mean	SD	SEM		L-Met (mM)	Uroporphyrin III (μM)			Mean	SD	SEM
0.05	3.66449	3.73711	3.62818	3.67659	0.055466	0.0320233		0.001	1.55824	1.48562	1.81242	1.61876	0.171598	0.0990721		0.05	1.52215	1.35512	1.58025	1.48584	0.116873	0.0674769		0.05	0.84655	1.03537	1.0862	0.989373	0.126273	0.0729037		0.05	1.38395	1.36216	1.48562	1.41058	0.0658952	0.0380446
0.1	3.54103	3.46115	3.48293	3.49504	0.0412944	0.0238414		0.005	1.47836	1.42752	1.76158	1.55582	0.179998	0.103922		0.1	1.40596	1.34786	1.30428	1.3527	0.0510076	0.0294493		0.1	0.897386	1.12977	0.897386	0.974849	0.13417	0.077463		0.1	1.4711	1.65991	1.64539	1.59213	0.105072	0.0606631
0.2	3.30138	3.51198	3.374	3.39579	0.106979	0.0617641		0.01	1.44205	1.49288	1.83421	1.58971	0.213257	0.123124		0.2	1.36964	1.28976	1.33333	1.33091	0.039997	0.0230923		0.2	0.926434	1.36943	0.962745	1.0862	0.24595	0.142		0.2	1.91409	1.90683	1.97219	1.93103	0.0358235	0.0206827
0.5	3.4321	3.5846	3.48293	3.49988	0.0776517	0.0448323		0.02	1.47836	1.58729	1.6817	1.58245	0.101756	0.0587491		0.5	1.54394	1.54394	1.52215	1.53667	0.0125782	0.007262		0.5	0.984532	1.30407	1.01358	1.10073	0.176696	0.102016		0.5	1.91409	1.97945	1.94314	1.94556	0.0327467	0.0189063
1	3.80973	3.56282	3.78068	3.71774	0.134954	0.0779155		0.03	1.49288	1.52919	1.71801	1.58003	0.120866	0.0697823		1	1.90704	1.89978	2.07407	1.9603	0.0985981	0.0569256		1	1.00632	1.19513	1.09346	1.09831	0.0945011	0.0545602		1	1.8923	1.96492	1.9504	1.93588	0.0384278	0.0221863
3	4.47059	4.42701	4.47785	4.45848	0.0274941	0.0158737		0.04	1.4711	1.52193	1.67444	1.55582	0.105821	0.0610961		3	2.27015	2.32099	2.33551	2.30888	0.0343194	0.0198143		3	1.02811	1.26049	1.15156	1.14672	0.11627	0.0671286		3	1.95766	1.91409	1.96492	1.94556	0.0274941	0.0158737
5	3.64975	3.30116	3.70058	3.5505	0.217421	0.125528		0.05	1.7618	1.68192	1.63834	1.69402	0.0626122	0.0361491		5	2.47349	2.42266	2.43718	2.44444	0.0261841	0.0151174		5	1.04989	0.962745	1.04989	1.02084	0.0503138	0.0290487		5	1.99397	1.8923	1.94314	1.94314	0.050835	0.0293496
7.5	3.9838	3.7732	3.7732	3.8434	0.121591	0.0702007		0.1	1.67466	1.6093	1.7037	1.66255	0.0483538	0.0279171		7.5	2.59695	2.5679	2.74946	2.6381	0.0975222	0.0563045		7.5	0.984532	0.948221	0.999056	0.97727	0.0261841	0.0151174		7.5	1.8923	1.86325	1.95766	1.90441	0.0483543	0.0279174
10	3.99833	4.1581	3.91845	4.02496	0.122024	0.0704508		0.2	1.73275	1.61656	1.69644	1.68192	0.0594431	0.0343195		10	2.6841	2.6841	2.64778	2.67199	0.0209642	0.0121037		10	0.999056	0.955483	1.09346	1.016	0.070534	0.0407228		10	2.0085	1.94314	1.99397	1.98187	0.0343198	0.0198146
12.5	4.20893	4.1	4.36144	4.22346	0.131323	0.0758193		0.5	1.80537	1.72549	1.79085	1.7739	0.0425526	0.0245677		12.5	2.82208	2.81481	2.81481	2.81724	0.00419272	0.00242067		12.5	1.02811	0.955483	1.06441	1.016	0.0554655	0.032023		12.5	1.98671	1.95766	2.04481	1.99639	0.0443726	0.0256186
15	4.05643	3.99833	4.15083	4.06853	0.0769696	0.0444384		1	1.95788	1.89978	1.91431	1.92399	0.0302347	0.017456		15	2.81481	2.87291	2.97458	2.88744	0.0808677	0.046689		15	1.02084	0.970007	1.01358	1.00148	0.0274941	0.0158737		15	1.96492	1.97219	2.06659	2.00123	0.0567192	0.0327468
20	3.09782	3.06877	3.05425	3.07361	0.0221862	0.0128092		3	2.21932	2.1467	2.13217	2.16606	0.0466891	0.0269559		20	2.32099	2.11038	1.8199	2.08376	0.251604	0.145264		20	1.07894	0.977269	1.01358	1.02326	0.0515225	0.0297465		20	1.98671	1.92135	2.03028	1.97945	0.0548279	0.0316549
	Biological replicate			Plotted					Biological replicate			Plotted					Biological replicate			Plotted					Biological replicate			Plotted					Biological replicate			Plotted
SAM (mM)	Uroporphyrinogen III (μM)			Mean	SD	SEM		SAH (mM)		Uroporphyrinogen III (μM)		Mean	SD	SEM		SAM (mM)	Uroporphyrinogen III (μM)			Mean	SD	SEM		L-Met (mM)	Uroporphyrinogen III (μM)			Mean	SD	SEM		L-Met (mM)	Uroporphyrinogen III (μM)			Mean	SD	SEM
0.05	37.5701	36.9165	37.098	37.1949	0.337383	0.194788		0.001	29.5445	30.888	32.4857	30.9727	1.47241	0.850099		0.05	22.5737	22.0872	24.3312	22.9973	1.18046	0.681537		0.05	15.8408	16.4508	16.2911	16.1942	0.316332	0.182635		0.05	14.7951	13.2192	10.5903	12.8682	2.12426	1.22644
0.1	37.7298	37.2651	36.626	37.207	0.554214	0.319975		0.005	30.0601	32.6527	30.7936	31.1688	1.3364	0.771571		0.1	22.0726	19.9884	21.5933	21.2181	1.09161	0.630239		0.1	14.9911	14.7587	15.3543	15.0347	0.300132	0.173281		0.1	9.2976	6.93014	7.38039	7.86938	1.2572	0.725845
0.2	36.3718	35.2898	36.154	35.9385	0.572299	0.330417		0.01	31.331	32.7326	32.1008	32.0548	0.701931	0.40526		0.2	19.6035	19.4292	18.9862	19.3396	0.318242	0.183737		0.2	14.018	15.5358	14.0906	14.5481	0.856103	0.494271		0.2	4.35207	5.55759	4.65708	4.85558	0.626794	0.36188
0.5	37.1126	34.4546	34.7741	35.4471	1.45115	0.83782		0.02	31.7667	32.4203	34.4683	32.8851	1.40946	0.81375		0.5	13.2563	12.9659	14.077	13.4331	0.576249	0.332698		0.5	13.5968	13.1683	13.5678	13.4443	0.239429	0.138234		0.5	4.24314	4.94031	4.61351	4.59898	0.348811	0.201386
1	33.8664	33.7502	33.7865	33.801	0.0594464	0.0343214		0.03	29.8277	32.1879	30.0747	30.6968	1.29727	0.74898		1	8.82643	7.96224	8.73203	8.5069	0.474047	0.273691		1	14.1197	12.5511	13.4516	13.3741	0.787179	0.454478		1	4.41017	4.41017	4.42469	4.41501	0.00838544	0.00484133
3	28.1583	28.8918	27.1707	28.0736	0.863688	0.49865		0.04	32.9723	32.9941	32.1879	32.7181	0.459247	0.265146		3	6.93827	6.92375	7.05447	6.97216	0.0716467	0.0413652		3	13.1901	14.0107	12.9214	13.3741	0.567491	0.327641		3	4.63529	5.00566	5.31794	4.9863	0.341734	0.1973
5	30.4668	28.8183	30.7428	30.0093	1.04062	0.600801		0.05	28.5795	28.6594	29.0298	28.7562	0.240236	0.1387		5	6.58969	6.5679	6.55338	6.57032	0.0182762	0.0105517		5	12.6237	14.8169	12.6963	13.3789	1.2458	0.719261		5	4.96209	4.11968	3.74205	4.27461	0.624603	0.360615
7.5	25.9933	25.4414	26.4944	25.9764	0.526715	0.304099		0.1	28.0131	27.7879	29.1097	28.3036	0.707123	0.408258		7.5	6.10312	6.49528	6.71314	6.43718	0.309133	0.178478		7.5	12.798	13.9962	11.6941	12.8294	1.15137	0.664745		7.5	3.75657	4.07611	4.78054	4.20441	0.5239	0.302474
10	27.1044	24.4029	24.3884	25.2986	1.56394	0.90294		0.2	27.5919	27.4902	28.2818	27.7879	0.430674	0.24865		10	6.99637	7.06899	7.17792	7.08109	0.0913801	0.0527584		10	12.7108	16.6396	12.7253	14.0253	2.26413	1.3072		10	4.83864	3.99622	4.56267	4.46584	0.429472	0.247956
12.5	21.6288	21.4835	21.4399	21.5174	0.0988677	0.0570813		0.5	28.427	28.2164	28.841	28.4948	0.317744	0.183449		12.5	6.53159	6.97458	6.93827	6.81481	0.245951	0.142		12.5	14.0979	14.3884	12.936	13.8074	0.768553	0.443724		12.5	5.18722	4.27219	4.58446	4.68129	0.465138	0.268547
15	20.0747	18.2809	18.2373	18.8643	1.04843	0.605312		1	29.6906	29.0225	28.7901	29.1678	0.467495	0.269908		15	6.10312	4.48366	5.83442	5.47374	0.867892	0.501078		15	13.7784	14.8096	14.8386	14.4755	0.603939	0.348684		15	5.64473	5.02019	4.34481	5.00324	0.650129	0.375352
20	9.88584	9.69702	8.8764	9.48642	0.536664	0.309843		3	29.4292	28.4851	28.8991	28.9378	0.47323	0.273219		20	3.22004	3.53958	2.08715	2.94892	0.76323	0.440651		20	14.8096	14.294	13.4951	14.1996	0.662296	0.382377		20	4.53362	4.92578	4.78054	4.74665	0.198263	0.114467
									Biological replicate			Plotted
								SAH (mM)		Precorrin-2 Control		Mean	SD	SEM
								0	5.29333	4.81279	7.64799	5.91804	1.51733	0.876029
								0	5.29333	4.81279	7.64799	5.91804	1.51733	0.876029
								0	5.29333	4.81279	7.64799	5.91804	1.51733	0.876029
								0	5.29333	4.81279	7.64799	5.91804	1.51733	0.876029
								0	5.29333	4.81279	7.64799	5.91804	1.51733	0.876029
								0	5.29333	4.81279	7.64799	5.91804	1.51733	0.876029
								0	5.29333	4.81279	7.64799	5.91804	1.51733	0.876029
								0	5.29333	4.81279	7.64799	5.91804	1.51733	0.876029
								0	5.29333	4.81279	7.64799	5.91804	1.51733	0.876029
								0	5.29333	4.81279	7.64799	5.91804	1.51733	0.876029
								0	5.29333	4.81279	7.64799	5.91804	1.51733	0.876029
								0	5.29333	4.81279	7.64799	5.91804	1.51733	0.876029
Graphs plotted in Prism version 9.0.0

## Sheet: FigureS3a-b
Fig. S3 cell-free synthesis of HBAD using 5-ALA as substrate.
a. synthesis of HBAD using ATP regeneration only								b. synthesis of HBAD using supplement ATP aand ATP regeneration.
	Biological replicate			Plotted					Biological replicate			Plotted
	HBA (mg/L)			Mean	SD	SEM			HBA (mg/L)			Mean	SD	SEM
HBA	12.4175	12.69	12.501	12.54	0.1396	0.08061		HBA	12.4175	12.69	12.501	12.23	0.1355	0.07825
HBAD1	11.688	11.796	13.0437	12.18	0.7535	0.435		HBAD1	11.688	11.796	13.0437	11.28	0.1001	0.05782
HBAD2	10.1868	9.88889	10.0679	10.05	0.1499	0.08657		HBAD2	10.1868	9.88889	10.0679	10.68	0.2118	0.1223
HBAD3	10.2655	10.221	10.9339	10.47	0.3994	0.2306		HBAD3	10.2655	10.221	10.9339	9.317	0.4002	0.231
Graphs plotted in Prism version 9.0.0

## Sheet: FigureS5a-c
Dataset S5. Strengthen the CobB-CobNST cascade reaction.
a. Titration of Co2+ in CobB-CobNST reaction.								b. Titration of ATP in CobB-CobNST reaction.								c. Driving force of the cascade reaction of CobB and CobNST.
	Biological replicate			Plotted					Biological replicate			Plotted					HBA-HBAD						HBA-CBAD
Co2+ (mM)	HBA (μM)			Mean	SD	SEM		ATP (mM)	HBA (μM)			Mean	SD	SEM			Biological replicate			Plotted			Biological replicate			Plotted
0.05	0.103618	0.092875	0.136266	0.11092	0.0225982	0.0130471		1	0	0	0	0	0	0			Proportion (%)			Mean	SD	SEM	Proportion (%)			Mean	SD	SEM
0.1	0	0	0	0	0	0		5	0	0	0	0	0	0		HBA	13.54	16.57	16.4	15.5033	1.70242	0.982893	0	0	0	0	0	0
0.2	0	0	0	0	0	0		0.5+	0	0	0	0	0	0		HBAM	40.93	40.62	42.27	41.2733	0.876945	0.506305	7.25	9.71	5.83	7.59667	1.96309	1.13339
0.5	0	0	0	0	0	0		10	0	0	0	0	0	0		HBAD	35.34	35.77	38.47	36.5267	1.69665	0.979563	0	0	0	0	0	0
																CBAD	0	0	0	0	0	0	92.75	90.29	94.17	92.4033	1.96309	1.13339
	Biological replicate			Plotted					Biological replicate			Plotted
Co2+ (mM)	HBAD (μM)			Mean	SD	SEM		ATP (mM)	HBAD (μM)			Mean	SD	SEM
0.05	0.721604	0.71873	0.791329	0.743888	0.0411105	0.0237352		1	1.97234	2.20312	2.38648	2.18731	0.207519	0.119811
0.1	0.70439	0.984147	0.874624	0.854387	0.140972	0.0813903		5	0.70439	0.984147	0.874624	0.854387	0.140972	0.0813903
0.2	2.11533	1.4043	1.88295	1.80086	0.362555	0.209321		0.5+	1.43572	1.2853	1.39003	1.37035	0.0771156	0.0445227
0.5	1.94063	2.12948	2.13468	2.06826	0.110567	0.0638356		10	1.38728	1.70314	1.39792	1.49611	0.179371	0.10356
	Biological replicate			Plotted					Biological replicate			Plotted
Co2+ (mM)	HBAM (μM)			Mean	SD	SEM		ATP (mM)	HBAM (μM)			Mean	SD	SEM
0.05	1.29456	1.25989	1.43219	1.32888	0.0911339	0.0526162		1	2.82316	2.41439	2.74927	2.66227	0.217825	0.125762
0.1	0.370326	0.612566	0.502318	0.49507	0.121283	0.0700225		5	0.370326	0.612566	0.502318	0.49507	0.121283	0.0700225
0.2	1.63089	1.14679	1.44989	1.40919	0.244604	0.141222		0.5+	1.60308	1.46137	1.51399	1.52615	0.0716354	0.0413587
0.5	1.53733	1.67506	1.67981	1.63073	0.0809265	0.0467229		10	2.02858	2.45811	2.11974	2.20214	0.226309	0.13066
	Biological replicate			Plotted					Biological replicate			Plotted
Co2+ (mM)	CBAD (μM)			Mean	SD	SEM		ATP (mM)	CBAD (μM)			Mean	SD	SEM
0.05	0.204499	0.382485	-0.13575	2.81631	0.154405	0.0891459		1	2.88021	2.92851	2.64021	0.150411	0.263317	0.152026
0.1	3.92528	3.40329	3.62306	3.65054	0.262082	0.151313		5	3.92528	3.40329	3.62306	3.65054	0.262082	0.151313
0.2	1.96119	2.25333	2.09598	1.78995	0.606955	0.350426		0.5+	1.25378	2.44891	1.66715	2.1035	0.146212	0.0844153
0.5	1.58414	0.838751	1.48235	1.30101	0.191492	0.110558		10	1.52205	1.19546	1.18551	1.30174	0.404182	0.233354
Graphs plotted in Prism version 9.0.0

[truncated: 9 more sheets: FigureS6a-d, FigureS7a-d, FigureS8a-d, FigureS9a-d, FigureS10a-h, FigureS11a-b, FigureS12a-c, FigureS13, FigureS14]
